# Supplementary material for: Impact of MED12 mutation and CDK8 activity on uterine leiomyoma growth and response to gonadotropin-releasing hormone agonist treatment
Source: PLoS One. 2026 Jan 6;21(1):e0338485. doi: 10.1371/journal.pone.0338485 (PMC12773822; doi:10.1371/journal.pone.0338485)
Supplement: S1 Raw Images — (ZIP) [file pone.0338485.s005.zip]

Archive with 34 entries (34 files):
- CTD-pS5 GnRH+1.tif
- CTD-pS5 GnRH+2.tif
- CTD-pS5 GnRH-1.tif
- CTD-pS5 GnRH-2.tif
- CTD-pS5 GnRH-3.tif
- input-CDK8 GnRH+1.tif
- input-CDK8 GnRH+2.tif
- input-CDK8 GnRH-1.tif
- input-CDK8 GnRH-2.tif
- input-CDK8 GnRH-3.tif
- input-MED12 GnRH+1.tif
- input-MED12 GnRH+2.tif
- input-MED12 GnRH-1.tif
- input-MED12 GnRH-2.tif
- input-MED12 GnRH-3.tif
- input-βactin GnRH+1.tif
- input-βactin GnRH+2.tif
- input-βactin GnRH-1.tif
- input-βactin GnRH-2.tif
- input-βactin GnRH-3.tif
- IP-CDK8 GnRH+1.tif
- IP-CDK8 GnRH+2.tif
- IP-CDK8 GnRH-1.tif
- IP-CDK8 GnRH-2.tif
- IP-CDK8 GnRH-3.tif
- IP-MED12 GnRH+1.tif
- IP-MED12 GnRH+2.tif
- IP-MED12 GnRH-1.tif
- IP-MED12 GnRH-2.tif
- IP-MED12 GnRH-3.tif
- CTD-p(-) GnRH+1.tif
- CTD-p(-) GnRH+2.tif
- CTD-p(-) GnRH-1.tif
- CTD-p(-) GnRH-2.tif
