# Supplementary material for: Impact of MED12 mutation and CDK8 activity on uterine leiomyoma growth and response to gonadotropin-releasing hormone agonist treatment
Source: PLoS One. 2026 Jan 6;21(1):e0338485. doi: 10.1371/journal.pone.0338485 (PMC12773822; doi:10.1371/journal.pone.0338485)
Supplement: S2 Raw Images — (ZIP) [file pone.0338485.s006.zip]

Archive with 27 entries (27 files):
- LM2-3 ERα.tif
- LM2-3 input-CDK8.tif
- LM2-3 input-MED12.tif
- LM2-3 IP-CDK8.tif
- LM2-3 IP-MED12.tif
- LM2-3 βactin.tif
- LM1,2-1 IP-MED12.tif
- LM1,2-1 βactin.tif
- LM1,2-1input-CDK8.tif
- LM1,2-2 ERα.tif
- LM1,2-2 input-CDK8.tif
- LM1,2-2 input-MED12.tif
- LM1,2-2 IP-MED12.tif
- LM1,2-2 βactin.tif
- LM1.2-1 CTD-pS5.tif
- LM1.2-1 IP-CDK8.tif
- LM1.2-2 CTD-pS5.tif
- LM1.2-2 IP-CDK8.tif
- LM1-3 CTD-pS5.tif
- LM1-3 ERα.tif
- LM1-3 input-CDK8.tif
- LM1-3 input-MED12.tif
- LM1-3 IP-CDK8.tif
- LM1-3 IP-MED12.tif
- LM1-3 βactin.tif
- LM2-2 CTD-pS5.tif
- LM2-3 CTD-pS5.tif
