# Supplementary material for: Impact of MED12 mutation and CDK8 activity on uterine leiomyoma growth and response to gonadotropin-releasing hormone agonist treatment
Source: PLoS One. 2026 Jan 6;21(1):e0338485. doi: 10.1371/journal.pone.0338485 (PMC12773822; doi:10.1371/journal.pone.0338485)
Supplement: S1 Dataset — (XLSX) [file pone.0338485.s007.xlsx]

## Sheet: Tissues
Case No.	group	No.of GnRHa	MED12	Age	Size	BMI	Gravida	Parity	mono	multiple	reduction rate (%)	CTD-pS5	CTD-pS5/1000000	MED12 IP	IP-MED12/1000000	CDK8 IP	IP-CDK8/1000000	ACTB	CDK8 input	MED12 input	CDK8/actb	MED12/actb	H score of ERα
1	1	0	WT	47	6.1	21.0938	1	0	0	1	-	1.39897e+06	1.39897	3.20346e+06	3.20346	1.10142e+06	1.10142	2.63582e+07	565690	601415	2.14617	2.2817	177.745
2	1	0	WT	42	6.6	22.6409	1	1	1	0	-	1.41422e+07	14.1422	6.48033e+06	6.48033	1.29312e+07	12.9312	5.97592e+07	1.21394e+07	1.69089e+07	20.3138	28.2951	159.942
3	1	0	WT	38	4.7	25.3902	1	1	1	0	-	2.71857e+06	2.71857	982706	0.982706	1.06487e+06	1.06487	3.18078e+07	1.9538e+06	650378	6.14254	2.04471	158.767
4	1	0	WT	25	16.5	21.9138	0	0	1	0	-	7.80693e+06	7.80693	0	0	129082	0.129082	5.39186e+07	784906	288017	1.45572	0.534169	156.961
5	1	0	WT	43	3.8	24.0344	0	0	0	1	-	2.06516e+07	20.6516	4.70204e+06	4.70204	6.42875e+06	6.42875	6.76501e+07	3.90379e+06	6.93555e+06	5.77056	10.2521	7.12952
6	2	0	del(P49-G53) del(15bp), Q48R(cag>cgg)	43	5.2	24.0344	0	0	0	1	-	2.41024e+06	2.41024	7.36937e+06	7.36937	4.08243e+06	4.08243	2.80241e+07	260291	291456	0.928812	1.04002	138.152
7	2	0	ggt>agt	53	8.6	24.9199	3	3	1	0	-	2.02522e+06	2.02522	8.51993e+06	8.51993	3.16378e+07	31.6378	7.09185e+07	3.08771e+07	3.61953e+06	43.5389	5.10379	85.3614
8	2	0	caa>cca	43	4.2	25.711	1	1	0	1	-	1.04216e+06	1.04216	3.14846e+06	3.14846	689006	0.689006	2.57787e+07	421956	595621	1.63684	2.31052	121.556
9	2	0	ggt>gtt	44	5	30.0433	1	0	0	1	-	713259	0.713259	7.80296e+06	7.80296	494156	0.494156	2.43489e+07	159760	294156	0.656128	1.20809	53.5739
10	2	0	ggt>gat	40	11.5	19.1953	0	0	0	1	-	1.12976e+06	1.12976	1.42022e+07	14.2022	868440	0.86844	2.7784e+07	1.60431e+06	1.93333e+06	5.77423	6.95844	176.431
11	2	0	del(V41) del(3bp),N40I(aat>ata),*N61A(aac>gcc)	49	6.4	24.3232	1	1	0	1	-	3.09754e+06	3.09754	1.12198e+07	11.2198	5.99913e+07	59.9913	7.91712e+07	3.61765e+07	4.86767e+07	45.694	61.4829	204.622
12	3	4	WT	48	9.4	25.6369	0	0	0	1	21.0496	99497.9	0.0994979	0	0	57899.4	0.0578994	5.18703e+07	565924	17977.4	1.09104	0.0346584	106.667
13	3	5	WT	48	8.7	23.9224	2	2	0	1	44.1027	416293	0.416293	156099	0.156099	3633.38	0.00363338	5.06461e+07	195924	60478.4	0.386849	0.119414	150.177
14	3	5	WT	39	13.3	31.6337	0	0	0	1	61.1641	179421	0.179421	21111.6	0.0211116	437565	0.437565	4.42234e+07	264190	177011	0.597398	0.400266	157.24
15	3	3	WT	44	14.1	27.7319	0	0	1	0	13.5274	6.74461e+06	6.74461	5.8117e+06	5.8117	1.67642e+06	1.67642	7.31174e+07	1.09083e+06	1.89491e+06	1.49188	2.5916	68.6309
16	3	3	WT	46	8	22.5827	0	0	0	1	53.7642	4.06655e+06	4.06655	6.44816e+06	6.44816	874757	0.874757	9.34148e+07	651756	1.17998e+06	0.697701	1.26316	97.6096
17	4	3	ctg>cgg	43	6.5	21.5045	1	0	0	1	15.0916	1.58712e+06	1.58712	2.10681e+07	21.0681	3.81192e+06	3.81192	4.63376e+07	593272	328851	1.28032	0.709684	169.903
18	4	3	ggt>tgt	51	9	20.8325	3	2	0	1	11.4678	1.29296e+06	1.29296	2.04829e+07	20.4829	3.68397e+06	3.68397	6.65227e+07	555787	-65634.3	0.835485	-0.0986645	181.844
19	4	3	ggt>gat	41	16	24.9199	0	0	1	0	44.2619	1.9958e+06	1.9958	2.33518e+07	23.3518	3.78406e+07	37.8406	7.60327e+07	905329	99296.7	1.19071	0.130597	191.417
20	4	3	ggt>gtt	45	14.1	26.2985	0	0	0	1	15.5974	1.08566e+06	1.08566	5.46091e+06	5.46091	1.31512e+06	1.31512	6.85291e+07	140623	238400	0.205202	0.347881	144.418
21	1	0	WT	45	7.3	20.1951	4	2	1	0	-	8.91482e+06	8.91482	0	0	522760	0.52276	1.64391e+07	1.2349e+06	630488	7.51193	3.83529	229.167
22	1	0	WT	47	6.2	21.0938	1	0	0	1	-	1.06726e+06	1.06726	0	0	256098	0.256098	6.42858e+07	2.24412e+06	310878	3.49085	0.483587	187.479
23	1	0	WT	54	7.3	24.8889	3	3	1	0	-	882140	0.88214	683126	0.683126	2.06095e+06	2.06095	6.89534e+07	6.24095e+06	673088	9.05097	0.97615	106.984
24	1	0	WT	43	4.2	29.6	1	1	0	1	-	4.16061e+06	4.16061	6.58492e+06	6.58492	1.82125e+07	18.2125	9.5626e+07	5.93424e+07	7.84493e+06	62.0568	8.20376	111.959
25	1	0	WT	47	8	23.4	4	2	1	0	-	3.53761e+06	3.53761	141816	0.141816	15166.6	0.0151666	8.47949e+07	93175.5	204575	0.109883	0.241258	44.7858
26	1	0	WT	41	9.2	21	2	2	0	1	-	1.86306e+07	18.6306	1.09787e+06	1.09787	383751	0.383751	5.25512e+07	768274	252643	1.46195	0.480756	119.26
27	2	0	ggt>gat	48	7.2	22.7694	4	1	0	1	-	1.26823e+06	1.26823	2.20505e+07	22.0505	3.91936e+07	39.1936	3.85341e+07	1.18241e+07	1.02956e+07	30.6847	26.7181	45.5722
28	2	0	ggt>gat	46	8	29.903	0	0	0	1	-	942660	0.94266	4.49205e+06	4.49205	1.4077e+06	1.4077	3.29492e+07	280428	269649	0.851093	0.818377	113.434
29	2	0	ggt>gct	45	6.2	21.0938	4	2	0	1	-	4.5205e+06	4.5205	6.23323e+06	6.23323	1.01171e+06	1.01171	3.65777e+07	346614	320110	0.947611	0.875151	154.637
30	2	0	ggt>cgt	54	7.2	24.841	2	1	0	1	-	1.09119e+06	1.09119	6.16963e+06	6.16963	2.89324e+07	28.9324	6.89103e+07	4.11815e+07	1.82519e+07	59.761	26.4864	122.086
31	2	0	ggt>tgt	54	8.5	28.3053	2	2	0	1	-	1.16173e+06	1.16173	1.7555e+06	1.7555	3.75869e+06	3.75869	8.00284e+07	7.6216e+06	416166	9.52361	0.520023	92.8242
32	2	0	ggt>agt	44	6.3	30.0433	1	0	0	1	-	911587	0.911587	175448	0.175448	1.66572e+06	1.66572	4.63108e+07	238673	189691	0.515371	0.409605	103.063
33	2	0	CTGCCTCAG>CAGCCTCAG	41	6.3	27.3923	0	0	0	1	-	1.24843e+06	1.24843	2.94807e+06	2.94807	1.2297e+07	12.297	5.40385e+07	1.73943e+06	1.14806e+06	3.21887	2.12452	112.149
34	2	0	ggt>tgt	37	9	18.6	0	0	0	1	-	333046	0.333046	470192	0.470192	175423	0.175423	6.51642e+07	456961	6.65585e+06	0.701245	10.214	81.9054
35	2	0	ggt>gat	48	9	31.4	2	2	1	0	-	914684	0.914684	1.21369e+06	1.21369	2.24806e+06	2.24806	6.26844e+07	1.75286e+06	4.29637e+07	2.79633	68.5398	133.761
36	3	3	WT	43	8.1	21.5045	1	0	0	1	59.4657	2.70556e+06	2.70556	18509.4	0.0185094	709882	0.709882	7.54601e+07	2.0757e+06	5.76729e+06	2.75072	7.64283	140.7
37	3	3	WT	50	8	20.2848	2	2	0	1	49.0113	795780	0.79578	3017.4	0.0030174	825059	0.825059	9.20749e+07	548863	8.07086e+06	0.596105	8.76553	110.348
38	3	3	WT	44	6.8	22.0317	2	0	1	0	33.4621	1.02895e+06	1.02895	10907.4	0.0109074	1.7143e+06	1.7143	7.30631e+07	5.24945e+06	1.71463e+07	7.18482	23.4678	159.295
39	3	3	WT	43	8.8	33.2671	0	0	1	0	24.6316	1.48487e+06	1.48487	97578.4	0.0975784	1.46658e+06	1.46658	7.32778e+07	5.61206e+06	680474	7.6586	0.928622	43.5045
40	4	4	ggt>gat	43	9.6	25.8065	0	0	0	1	3.82263	1.75069e+06	1.75069	1.01917e+07	10.1917	1.80633e+07	18.0633	5.75252e+07	7.48724e+06	2.21163e+07	13.0156	38.4463	111.466
41	4	3	del(K42-G44) del(9bp),V41V(gta>gtt)	35	6	25.3902	0	0	1	0	19.2344	1.93252e+06	1.93252	2.79198e+07	27.9198	3.14297e+07	31.4297	7.03868e+07	6.62786e+06	1.2443e+07	9.41634	17.6781	184.082
42	4	3	ggt>agt	41	8.8	24.1965	2	2	0	1	20.4545	3.62495e+06	3.62495	1.09858e+07	10.9858	2.45627e+07	24.5627	6.13933e+07	1.60139e+07	4.26693e+07	26.0841	69.5016	161.74
43	4	3	ggt>agt	43	10.2	28.251	0	0	0	1	10.7772	2.00687e+06	2.00687	1.11954e+07	11.1954	58952578	58.9526	7.79213e+07	2.39982e+07	1.59754e+07	30.7979	20.502	168.862
44	4	2	CTGCCTCAG>CAGCCTCAG	37	7.2	19.9594	0	0	0	1	23.5519	1.75209e+06	1.75209	1.20504e+07	12.0504	6.04289e+07	60.4289	7.4467e+07	2.65974e+07	2.65185e+07	35.717	35.611	141.38

## Sheet: CCK8-LM
LM1							LM2							LM3							LM4
A	day1	day4	day7	day10	day13		A	day1	day4	day7	day10	day13		A	day1	day4	day7	day10	day13		A	day1	day4	day7	day10	day13
EP-Snx-	0.105333	0.1805	0.273	0.371667	1.013		EP-Snx-	0.018	0.063167	0.178	0.2435	0.448667		EP-Snx-	0.0825833	0.153083	0.199917	0.22525	0.234667		EP-Snx-	0.0958333	0.152167	0.167	0.149	0.134
EP-Snx+	0.081	0.1315	0.203833	0.289667	0.3315		EP-Snx+	0.005167	0.015	0.0505	0.038	0.076		EP-Snx+	0.0775833	0.10075	0.152917	0.165417	0.17625		EP-Snx+	0.0876667	0.0351667	0.0305	0.034	0.0221667
EP+Snx-	0.127167	0.274833	0.441667	1.06417	1.75033		EP+Snx-	0.034667	0.091	0.268167	0.523167	0.944833		EP+Snx-	0.0841667	0.165667	0.219083	0.302333	0.440083		EP+Snx-	0.101	0.109167	0.102833	0.108333	0.113333
EP+Snx+	0.118167	0.230667	0.386833	0.566	0.693333		EP+Snx+	0.012333	0.0275	0.0755	0.063333	0.135333		EP+Snx+	0.076	0.112583	0.144333	0.163583	0.188167		EP+Snx+	0.0908333	0.028	0.026	0.0206667	0.024
B	day1	day4	day7	day10	day13		B	day1	day4	day7	day10	day13		B	day1	day4	day7	day10	day13		B	day1	day4	day7	day10	day13
EP-Snx-	0.136333	0.216333	0.332833	0.600667	0.961167		EP-Snx-	0.05	0.081667	0.212167	0.438333	0.978833		EP-Snx-	0.0775833	0.159083	0.18875	0.210583	0.280417		EP-Snx-	0.0986667	0.1065	0.100667	0.1	0.0941667
EP-Snx+	0.105333	0.157	0.238833	0.276	0.367167		EP-Snx+	0.039333	0.038167	0.070333	0.101667	0.121833		EP-Snx+	0.0739167	0.123833	0.1435	0.145333	0.153917		EP-Snx+	0.091	0.0285	0.0235	0.0255	0.0215
EP+Snx-	0.125167	0.248667	0.4065	0.587	0.966167		EP+Snx-	0.059	0.1565	0.3475	0.730333	1.1905		EP+Snx-	0.0759167	0.142833	0.199917	0.271167	0.427167		EP+Snx-	0.105833	0.174667	0.2235	0.195167	0.161167
EP+Snx+	0.109167	0.218833	0.388	0.456833	0.631167		EP+Snx+	0.045333	0.0565	0.109833	0.134167	0.2335		EP+Snx+	0.0726667	0.10075	0.130167	0.174583	0.136667		EP+Snx+	0.0833333	0.0503333	0.0415	0.0408333	0.039
C	day1	day4	day7	day10	day13		C	day1	day4	day7	day10	day13		C	day1	day4	day7	day10	day13		C	day1	day4	day7	day10	day13
EP-Snx-	0.098333	0.171333	0.2655	0.3625	0.7035		EP-Snx-	0.0375	0.082	0.158667	0.206833	0.872667		EP-Snx-	0.0675	0.141583	0.152167	0.1585	0.199833		EP-Snx-	0.0921667	0.108333	0.108667	0.09	0.0835
EP-Snx+	0.091333	0.130667	0.151833	0.234167	0.317667		EP-Snx+	0.025333	0.017	0.051333	0.065833	0.134		EP-Snx+	0.0653333	0.1055	0.11075	0.11575	0.1235		EP-Snx+	0.0835	0.0291667	0.0236667	0.0223333	0.0201667
EP+Snx-	0.107833	0.272667	0.401	1.0335	1.62		EP+Snx-	0.047833	0.105333	0.222667	0.433833	0.933167		EP+Snx-	0.07	0.136	0.194667	0.248383	0.372583		EP+Snx-	0.0901667	0.1465	0.1705	0.162833	0.0835
EP+Snx+	0.100333	0.196	0.313333	0.527167	0.6905		EP+Snx+	0.0295	0.0365	0.075333	0.117	0.161333		EP+Snx+	0.0701667	0.0981667	0.1215	0.141167	0.133833		EP+Snx+	0.0876667	0.04	0.0383333	0.0338333	0.0201667

## Sheet: CCK8-MM
MM-A							MM-B
A	day1	day4	day7	day10	day13		A	day1	day4	day7	day10	day13
EP-Snx-	0.0348333	0.0745	0.0738333	0.0883333	0.0838333		EP-Snx-	0.0611667	0.0701667	0.147	0.2785	0.4045
EP-Snx+	0.034	0.0556667	0.0438333	0.0438333	0.0406667		EP-Snx+	0.0488333	0.028	0.0445	0.0423333	0.0496667
EP+Snx-	0.0365	0.0821667	0.0931667	0.1025	0.098		EP+Snx-	0.0655	0.0936667	0.155333	0.216833	0.427667
EP+Snx+	0.0328333	0.0545	0.048	0.047	0.046		EP+Snx+	0.0485	0.0356667	0.04	0.0401667	0.0453333
B	day1	day4	day7	day10	day13		B	day1	day4	day7	day10	day13
EP-Snx-	0.032	0.0573333	0.0588333	0.0606667	0.073		EP-Snx-	0.0551667	0.0675	0.149333	0.212333	0.354
EP-Snx+	0.03	0.0358333	0.031	0.0356667	0.0313333		EP-Snx+	0.0446667	0.0288333	0.057	0.044	0.0426667
EP+Snx-	0.0305	0.0516667	0.0671667	0.0579333	0.0806667		EP+Snx-	0.0503333	0.0748333	0.142833	0.182833	0.4625
EP+Snx+	0.0305	0.0441667	0.0388333	0.036	0.0375		EP+Snx+	0.0466667	0.0316667	0.0533333	0.0396667	0.036
C	day1	day4	day7	day10	day13		C	day1	day4	day7	day10	day13
EP-Snx-	0.042	0.0663333	0.0768333	0.0788333	0.0815		EP-Snx-	0.0721667	0.08	0.148667	0.353	0.539167
EP-Snx+	0.0348333	0.0465	0.044	0.0441667	0.0378333		EP-Snx+	0.0528333	0.0326667	0.0511667	0.0555	0.0713333
EP+Snx-	0.0338333	0.0688333	0.07075	0.0783333	0.0885		EP+Snx-	0.0596667	0.089	0.152333	0.422667	0.489167
EP+Snx+	0.0338333	0.0481667	0.0458333	0.0468333	0.0461667		EP+Snx+	0.0546667	0.036	0.0396667	0.0788333	0.0611667

## Sheet: FCM cell cycle
LM1 subG1								LM1 G1								LM1 S								LM1 G2
Group	EP	Senexin	day1	day3	day5	day8		Group	EP	Senexin	day1	day3	day5	day8		Group	EP	Senexin	day1	day3	day5	day8		Group	EP	Senexin	day1	day3	day5	day8
1	0	0	2.41	6.02	4.58	6.73		1	0	0	64.1	54	55.9	53.1		1	0	0	18	23.5	11.5	18.6		1	0	0	12.7	12.8	18	11.1
2	0	1	1.99	4.11	6.92	9.84		2	0	1	63	57.3	54.5	51.8		2	0	1	13.3	21.2	17.1	20.3		2	0	1	18.8	14.5	15.7	11.8
3	1	0	0.21	1.92	2.5	3.2		3	1	0	64.7	58.1	56.1	47		3	1	0	9.15	16.5	20.1	20.2		3	1	0	22.8	19.9	12.2	13.5
4	1	1	2.29	3.7	5.87	8.47		4	1	1	64.4	57.7	59	53.1		4	1	1	15.8	11.2	15.2	17.6		4	1	1	14.6	24.7	13.5	14.7
1	0	0	3.91	2.38	1.95	2.73		1	0	0	56.5	51.8	44.2	45.9		1	0	0	15.1	25.2	22.2	26.7		1	0	0	18.9	12.8	15.1	9.84
2	0	1	3.07	2.25	9.32	16.9		2	0	1	57.4	56.1	40.4	45.2		2	0	1	20.4	24.4	23.8	16.9		2	0	1	13.7	12.3	19.8	15.2
3	1	0	4.19	0.75	2.88	3.21		3	1	0	61.4	52	40.5	41.8		3	1	0	15.6	24.9	13.7	21.5		3	1	0	13.8	12.6	26.8	13.1
4	1	1	12.8	1.93	6.61	11.9		4	1	1	56.2	53.3	47.9	53.2		4	1	1	13.4	25.4	19.2	12		4	1	1	12	13.7	17.9	16.4
1	0	0	1.6	3.02	3.34	2.25		1	0	0	59.9	44.9	45.5	21.7		1	0	0	18.3	27.4	24.3	21.9		1	0	0	16.5	15.6	15.1	26.5
2	0	1	3.06	5.47	9.55	7.56		2	0	1	59.4	50.1	48.1	53.6		2	0	1	19	17.6	19.2	16.5		2	0	1	12.9	20.9	17.8	15.7
3	1	0	1.89	3.65	2.38	3.55		3	1	0	59	46.5	40.4	22		3	1	0	22.9	18.8	25.3	22.3		3	1	0	11	22.9	15.4	23
4	1	1	2.15	4.42	4.83	9.19		4	1	1	60	49.4	51.3	53.5		4	1	1	19.4	21.5	20.9	14.6		4	1	1	13.4	17.9	16.8	17.3
LM2 subG1								LM2 G1								LM2 S								LM2 G2
Group	EP	Senexin	day1	day3	day5	day8		Group	EP	Senexin	day1	day3	day5	day8		Group	EP	Senexin	day1	day3	day5	day8		Group	EP	Senexin	day1	day3	day5	day8
1	0	0	6.9	6.71	6.93	7.56		1	0	0	43.1	39.4	43.6	53.5		1	0	0	25.4	25.4	21.8	12.6		1	0	0	16.5	21.4	14	12.9
2	0	1	5.4	11.6	12.1	11.9		2	0	1	50.9	40.1	35.1	42.1		2	0	1	21.9	18.2	19.6	16.3		2	0	1	15.4	25	24	20.3
3	1	0	5.81	6.03	7.45	7.14		3	1	0	49.4	36.9	43.9	53.8		3	1	0	17.2	29.7	11.1	12.4		3	1	0	22.2	20	21.7	13.2
4	1	1	4.6	11.7	11.2	11		4	1	1	44.1	41.4	37.7	43		4	1	1	23.6	16.6	18.2	17.5		4	1	1	20.1	24.3	24.8	19.9
1	0	0	5.32	6.19	6.05	10.1		1	0	0	39.3	47.9	45.2	57.8		1	0	0	31.2	19.6	17	7.74		1	0	0	16.9	13.7	15.2	15.3
2	0	1	5.09	7.05	12.2	19.8		2	0	1	40.5	47.7	41.1	45.1		2	0	1	25.9	20.1	13.5	13.5		2	0	1	19.6	17.6	17.1	15.1
3	1	0	6.1	5.1	6.35	9.95		3	1	0	40.5	46.5	47	56.1		3	1	0	25.3	18.8	15.2	10		3	1	0	17.5	15.7	16.1	13.5
4	1	1	4.94	6.61	11.3	22.4		4	1	1	40.8	48.3	45.6	41.8		4	1	1	24.3	18.8	12.4	7.4		4	1	1	22.1	18	19.4	17.7
1	0	0	3.47	4.84	6.53	8.68		1	0	0	41.2	43.2	47.3	55.6		1	0	0	23.1	23.5	16.3	10.5		1	0	0	26	16.9	17.3	15.1
2	0	1	3.99	7.58	10.6	17.2		2	0	1	42.6	45.2	43	47.8		2	0	1	29	17.2	13.3	7.69		2	0	1	18	18.4	20.9	19.3
3	1	0	5.21	4.5	6.59	8.75		3	1	0	41.5	45.6	43.4	56.9		3	1	0	27	24.9	15.1	9.97		3	1	0	18.2	14.1	16.9	14.9
4	1	1	5.14	6.47	11.8	16.9		4	1	1	41	46.8	43.7	46.9		4	1	1	28.7	17.3	10	12.2		4	1	1	18.3	18.5	21.9	17.5

## Sheet: FCM Annexin
LM1	early apoptosis							LM1	late apoptosis							LM1	total apoptosis
Group	EP	Senexin	day1	day3	day5	day8		Group	EP	Senexin	day1	day3	day5	day8		Group	EP	Senexin	day1	day3	day5	day8
1	0	0	1.02	1.07	1.08	1.11		1	0	0	5.42	8.24	7.55	4.19		1	0	0	6.44	9.31	8.63	5.3
2	0	1	1.48	1.33	1.01	1.26		2	0	1	5.81	11.6	9.66	9.54		2	0	1	7.29	12.93	10.67	10.8
3	1	0	1.37	0.633	1.04	1.2		3	1	0	5.86	15.2	6.13	5.64		3	1	0	7.23	15.833	7.17	6.84
4	1	1	1.38	1.99	0.833	1.37		4	1	1	6.41	14	10.7	11.5		4	1	1	7.79	15.99	11.533	12.87
1	0	0	1.36	0.738	0.901	0.7		1	0	0	7.16	2.28	3.43	1.99		1	0	0	8.52	3.018	4.331	2.69
2	0	1	1.49	0.922	1.32	1.17		2	0	1	6.07	4.91	4.95	5.27		2	0	1	7.56	5.832	6.27	6.44
3	1	0	1.78	0.616	0.809	0.663		3	1	0	5.76	1.42	1.92	1.79		3	1	0	7.54	2.036	2.729	2.453
4	1	1	3.03	1.04	1.07	1.25		4	1	1	10.7	3.47	4.65	5.41		4	1	1	13.73	4.51	5.72	6.66
1	0	0	1.06	0.653	0.733	0.575		1	0	0	3.69	2.55	1.9	1.34		1	0	0	4.75	3.203	2.633	1.915
2	0	1	1.76	0.862	1.23	1.05		2	0	1	6.41	5.56	4.77	5.85		2	0	1	8.17	6.422	6	6.9
3	1	0	1.59	0.761	0.922	0.554		3	1	0	4.34	3.29	1.74	0.981		3	1	0	5.93	4.051	2.662	1.535
4	1	1	2.15	0.996	1.12	1.18		4	1	1	7.44	3.55	4.77	6.64		4	1	1	9.59	4.546	5.89	7.82
LM2	early apoptosis							LM2	late apoptosis							LM2	total apoptosis
Group	EP	Senexin	day1	day3	day5	day8		Group	EP	Senexin	day1	day3	day5	day8		Group	EP	Senexin	day1	day3	day5	day8
1	0	0	3.58	1.65	1.62	0.908		1	0	0	4.24	1.87	3.03	0.687		1	0	0	7.82	3.52	4.65	1.595
2	0	1	3.27	3.09	3.39	2.21		2	0	1	4.61	2.88	4.97	2.43		2	0	1	7.88	5.97	8.36	4.64
3	1	0	3.37	1.89	1.39	1.18		3	1	0	6.06	2	3.22	1.77		3	1	0	9.43	3.89	4.61	2.95
4	1	1	3.42	3.63	3.14	2.43		4	1	1	5.36	3.76	3.66	2.16		4	1	1	8.78	7.39	6.8	4.59
1	0	0	1.67	1.06	2.73	1.63		1	0	0	1.98	3.95	4.83	4.33		1	0	0	3.65	5.01	7.56	5.96
2	0	1	1.22	1.25	2.33	2.72		2	0	1	2.76	3.64	4.64	3.81		2	0	1	3.98	4.89	6.97	6.53
3	1	0	1.71	1.24	1.68	1.13		3	1	0	2.67	3.05	4.01	2.88		3	1	0	4.38	4.29	5.69	4.01
4	1	1	1.31	1.6	4.03	3.16		4	1	1	3.55	4.05	5.23	3.9		4	1	1	4.86	5.65	9.26	7.06
1	0	0	1.04	0.996	2.07	1.71		1	0	0	2.07	3.69	4.05	5.26		1	0	0	3.11	4.686	6.12	6.97
2	0	1	1.04	2.27	2.26	3.02		2	0	1	2.39	4.45	5.82	5.29		2	0	1	3.43	6.72	8.08	8.31
3	1	0	0.975	1.05	1.79	1.7		3	1	0	2.33	3.37	4.83	6.85		3	1	0	3.305	4.42	6.62	8.55
4	1	1	0.942	1.56	2.44	2.66		4	1	1	2.68	3.49	5.08	5.07		4	1	1	3.622	5.05	7.52	7.73

## Sheet: protein
LM1
group	EP	Senexin	pS5	IPCDK8	pS5/IPCDK8	IPMED12	MED12/ACTB	CDK8/ACTB	ER/ACTB
1	0	0	1	1	1	1	1	1	1
2	0	1	0.813336	2.21334	0.36747	2.58868	7.24186	0.747514	0.631886
3	1	0	1.54874	0.569196	2.72092	1.58215	3.16559	1.26241	0.418001
4	1	1	0.972422	2.67116	0.364044	2.94451	4.47176	0.863413	0.175865
1	0	0	1	1	1	1	1	1	1
2	0	1	0.231656	1.30197	0.177928	0.781712	3.70471	0.766062	0.602387
3	1	0	1.14679	1.07358	1.06819	0.655658	4.17641	1.11457	0.24784
4	1	1	0.447729	1.17068	0.382452	0.6728	6.5425	1.24591	0.303993
1	0	0	1	1	1	1	1	1	1
2	0	1	0.9969	0.390534	2.55266	1.50983	2.28508	0.797966	0.861261
3	1	0	1.30104	0.228442	5.69529	0.927954	0.967757	0.967419	1.02531
4	1	1	0.627904	0.467602	1.34282	0.845434	4.63902	1.22768	0.804802
LM2
group	EP	Senexin	pS5	IPCDK8	pS5/IPCDK8	IPMED12	MED12/ACTB	CDK8/ACTB	ER/ACTB
1	0	0	1	1	1	1	1	1	1
2	0	1	0.329613	4.38509	0.0751668	1.95329	0.771591	0.792599	0.485035
3	1	0	0.651999	0.701191	0.929845	1.25277	0.518866	0.981758	0.673764
4	1	1	0.447337	3.52084	0.127054	1.35373	0.401915	0.942244	0.107679
1	0	0	1	1	1	1	1	1	1
2	0	1	0.594025	3.29562	0.221815	1.49996	0.811973	0.781044	0.319689
3	1	0	0.624113	0.404787	1.54183	0.842689	0.560595	0.753187	0.340249
4	1	1	0.467816	4.59718	0.101761	1.61377	0.549846	0.465966	0.079933
1	0	0	1	1	1	1	1	1	1
2	0	1	0.330828	3.19519	0.103539	3.25409	0.852408	0.852408	0.591759
3	1	0	0.729584	1.15547	0.631416	2.57166	1.07919	1.07919	0.762408
4	1	1	0.682233	2.26084	0.30176	1.8338	0.942618	0.942618	0.187809

## Sheet: mRNA
LM1
group	EP	Senexin	ESR1	GREB1
1	0	0	1	1
2	0	1	0.752623	0.80107
3	1	0	0.933033	8.75435
4	1	1	0.503478	10.9283
1	0	0	1	1
2	0	1	0.632878	0.510506
3	1	0	0.933033	17.7531
4	1	1	0.737135	21.5557
1	0	0	1	1
2	0	1	0.586417	0.0567199
3	1	0	0.721965	25.6342
4	1	1	0.438303	11.8762
LM2
group	EP	Senexin	ESR1	GREB1
1	0	0	1	1
2	0	1	0.757858	1.10957
3	1	0	1.04972	2.37841
4	1	1	0.602904	1.77769
1	0	0	1	1
2	0	1	0.547147	0.80107
3	1	0	0.817902	2.56685
4	1	1	0.721965	2.12874
1	0	0	1	1
2	0	1	0.646176	0.692555
3	1	0	0.993092	2.2974
4	1	1	0.882703	1.67018

## Sheet: Senexin A
	day1	day3	day7
Senexin A 0 uM	0.0371667	0.159333	0.357667
Senexin A 5uM	0.045	0.151333	0.277167
Senexin A 10uM	0.036	0.125	0.163

## Sheet: Senexin B
Senexin B
A	day1	day4	day7	day10	day13
0 uM	0.0886667	0.169833	0.245833	0.412333	0.732833
1 uM	0.0788333	0.220333	0.157	0.200333	0.276833
2 uM	0.0758333	0.08	0.112833	0.1455	0.169667
5 uM	0.0785	0.133167	0.0888333	0.112167	0.148667
B	day1	day4	day7	day10	day13
0 uM	0.0851667	0.1555	0.268833	0.420667	0.735
1 uM	0.0913333	0.115167	0.183167	0.2495	0.346833
2 uM	0.0865	0.094	0.144	0.2295	0.141667
5 uM	0.079	0.0785	0.129333	0.139167	0.195833
C	day1	day4	day7	day10	day13
0 uM	0.0786667	0.147	0.2395	0.3605	0.588167
1 uM	0.0726667	0.147	0.123833	0.174333	0.199167
2 uM	0.0788333	0.0903333	0.107167	0.156833	0.1125
5 uM	0.0665	0.0903333	0.0851667	0.092	0.113333
